# Supplementary material for: Decreased Functional Connectivity Between the Left Amygdala and Frontal Regions Interferes With Reading, Emotional, and Executive Functions in Children With Reading Difficulties
Source: Front Hum Neurosci. 2020 Apr 28;14:104. doi: 10.3389/fnhum.2020.00104 (PMC7198704; doi:10.3389/fnhum.2020.00104)
Supplement: TABLE S1 — Pearson correlations between emotional, reading and EF abilities in the typical readers group and in the reading difficulties group. [file Table_1.xlsx]

## Sheet: Sheet1
Exp Group Name			CTOPP_Ellison_ScaledScore	TOWRE_SWE_Percentile	TOWRE_PDE_Scaled	WoodcockJohnson_LetterWord_StandardScore	woodcockjohnson_passage_comp_scaledscore	WoodcockJohnson_WordAttack_StandardScore	CTOPP_NumberNaming_ScaledScore	CTOPP_LetterNaming_ScaledScore	DKEFS_ColorWord_Condition3_Time_StandardScore	DKEFS_ColorWord_Condition3_CorrectedErrors_StandardScore	WISC_DigitSpan_StandardScore	WISC_DigitSpan_Forwardlastattempted	WISC_DigitSpan_Backwardlastattempted	WISC_Coding_StandardScore	WISC_SymbolSearch_StandardScore	DKEFS_ColorWord_Condition1_Time_StandardScore	DKEFS_ColorWord_Condition2_Time_StandardScore	DKEFS_ColorWord_Condition3_TotalErrors_standard_score	Teach_SkySearch_TimePerTarget_Scaled	Teach_SkySearchAttention_ScaledScore	Wisconsin_PerseverativeErrorPercent_Tscore	Wisconsin_NonperseverativeErrorPercent_Tscore	Wisconsin_CategoriesCompleted_Percentile	Wisconsin_LearningtoLearn_Percentile	Wisconsin_Failuretomaintainset_Percentile	BriefPR_Inhibit_TScore	BriefPR_Shift_TScore	BriefPR_Initiate_TScore	BriefPR_WorkingMemory_Tscore	BriefPR_PlanOrganize_TScore	BriefPR_Monitor_Tscore	BriefPR_GEC_Tscore	BriefPR_Emotional_Tscore
dys	BriefPR_Emotional_Tscore	Pearson Correlation	-0.109	-.443**	-0.272	-0.067	-0.267	0.178	-0.2	-0.07	-.381*	-0.197	-0.135	-0.032	0.033	-0.291	-0.225	-.516**	-0.294	-0.023	-0.249	-0.215	0.013	0.178	-0.027	.c	-0.03	.436**	.463**	0.315	.495**	.455**	.560**	.523**	1
		Sig. (2-tailed)	0.521	0.006	0.104	0.691	0.11	0.292	0.234	0.682	0.02	0.242	0.424	0.851	0.844	0.08	0.18	0.001	0.077	0.893	0.137	0.202	0.94	0.292	0.873		0.858	0.007	0.004	0.058	0.002	0.005	0	0.001
		N	37	37	37	37	37	37	37	37	37	37	37	37	37	37	37	37	37	37	37	37	37	37	37	37	37	37	37	37	37	37	37	37	37
con	BriefPR_Emotional_Tscore	Pearson Correlation	-0.124	-0.235	-0.165	-0.235	-0.253	-0.186	-0.067	0.009	-0.195	-0.158	0.11	-0.183	-0.073	0.278	0.039	0.009	0.079	-0.125	-0.149	-0.261	-0.243	-0.368	0.036	-0.182	0.023	.601**	.687**	.519**	.556**	.560**	.572**	.757**	1
		Sig. (2-tailed)	0.538	0.238	0.41	0.239	0.203	0.352	0.742	0.966	0.33	0.432	0.585	0.361	0.719	0.161	0.846	0.966	0.694	0.533	0.459	0.188	0.221	0.059	0.859	0.365	0.911	0.001	0	0.006	0.003	0.002	0.002	0
		N	27	27	27	27	27	27	27	27	27	27	27	27	27	27	27	27	27	27	27	27	27	27	27	27	27	27	27	27	27	27	27	27	27
